# Supplementary material for: Therapeutic itineraries of snakebite victims and antivenom access in southern Mexico
Source: PLoS Negl Trop Dis. 2024 Jul 5;18(7):e0012301. doi: 10.1371/journal.pntd.0012301 (PMC11262687; doi:10.1371/journal.pntd.0012301)
Supplement: S1 Dataset — (XLSX) [file pntd.0012301.s001.xlsx]

## Sheet: cases
case number	name	sex	species	community	bite_location	year_bitten	age_bitten	wound_site	envenoming	time_to_hospital (hours)	time_to_antivenom (hours)	accessed_antivenom	hospital	curandero	trad_medicine	alcohol	tourniquet	herb_remedy	venom_suction	cut_wound	diet	curarina	viborina	nauyacol	cedron	other	indigenous_language	hc_prefrence	oop_for_antivenom	reason_treatment	who_help	underdose	no_antivenom
1	[de-identified]	0	Cantil	[de-identified]	Path	2000	23	Leg	1			0	0	1	1	0	0	1	0	0	0	0	0	0	0	Snake Plant	0	Natural		Prefer family/ distance	Neighbor, Herbalist
2	[de-identified]	0	Cotorrera	[de-identified]	Coffee	2021	63	Hand	1			0	0	1	1	1	0	1	0	0	0	0	0	0	0	Snake skin, Lengua de Suegra	1			Distance	Self
3	[de-identified]	0	Nauyaca de Frio	[de-identified]	Coffee	2022	64	Hand	0			0	0	0	0	0	0	0	0	0	0	0	0	0	0		1			Distance	None
4	[de-identified]	0	Cola Blanca	[de-identified]	Coffee	2000	30	Hand	1			0	0	1	1	1	0	1	0	0	0	0	0	0	1		0	Natural		Hospital too far	Family
5	[de-identified]	0	Cola Blanca	[de-identified]	Coffee	2012	no data	no data	1			0	0	1	1	1	0	1	1	1	0	0	0	0	0	Garic	1			Distance	Friend, curandero
6	[de-identified]	0	Cotorrera	[de-identified]	Coffee	1980	12	Foot	1			0	0	1	1	1	1	1	1	1	1	1	0	1	0	Burn, tabacco	1	Hospital		Distance	Family
7	[de-identified]	0	Robahueso	[de-identified]	Rubber	2013	53	Leg	1			0	0	1	1	0	0	1	1	1	1					Steam bath, ventosa, Prayer, vitamins	1	Curandero		Hospital had no antivenom	Curandero, Family
8	[de-identified]	0	Cotorrera	[de-identified]	Coffee	1983	15	Hand	1			0	0	0	1	1	0	1	0	0	0	1	0	0	0	Gasoline, Hormiguillo	1	Hospital		Distance	Self
9	[de-identified]	1	Non-venomous	[de-identified]	House	1988	10	Leg	0			0	0	0	1	1	0	1	1	1	0	0	0	0	0	Garlic	1			Distance	Curandero
10	[de-identified]	0	Cotorrera	[de-identified]	Coffee	2013	41	Hand	0			0	0	0	1	0	0	1	0	0	0	0	0	0	0	Chile, squeeze venom out	1	Natural		Unsure what to do	Self
11	[de-identified]	1	Cantil	[de-identified]	Coffee	2008	25	Arm	1			0	0	1	1	1	1	1	1	1							1				Family
12	[de-identified]	0	Cola Blanca	[de-identified]	Coffee	2023	60	Hand	0			0	0	0	1	0	0	1	0	0	0	0	0	0	0	Chili, Garlic	1	Natural		Hot/Cold	Self
13	[de-identified]	0	Non-venomous	[de-identified]	Coffee	2023	23	Leg	0			0	0	0	1	0	0	1	0	0	0	0	0	0	0	Vaporub	1	Hospital		Distance	Family, Curandero
14	[de-identified]	0	Coral	[de-identified]	House	no data	8	Hand	0			0	0	0	0	0	0	0	0	0	0	0	0	0	0	Mud	1			Believe no Cure	Father
15	[de-identified]	0	Cotorrera	[de-identified]	Coffee	1978	10	Hand	0			0	0	0	1	1	0	0	0	0	0	0	0	0	0		0			No symptoms	Coworkers
16	[de-identified]	0	Cotorrera	[de-identified]	Palm	1987	19	Hand	0			0	0	0	0	0	0	0	0	0	0	0	0	0	0		0			No symptoms	None
17	[de-identified]	0	Cotorrera	[de-identified]	Palm	1993	25	Hand	0			0	0	0	0	0	0	0	0	0	0	0	0	0	0		0			No symptoms	None
18	[de-identified]	0	Cotorrera	[de-identified]	Coffee	2020	34	Hand	0			0	0	0	0	0	0	0	0	0	0	0	0	0	0		1				None
19	[de-identified]	0	Nauyaca de Frio	[de-identified]	Forest	1977	12	Hand	1			0	0	0	1	1	1	1	1	1	1	0	0	0	1	Tabacco, coffee	0	Natural		Distance	Curandero
20	[de-identified]	0	Cotorrera	[de-identified]	Path	2002	17	Arm	1			0	0	0	1	1	1	1	0	1	0	0	0	0	0	Lengua de Suegra, Sweat, Chili, Hot water	1	Hospital		Distance	Father, self
21	[de-identified]	1	Nauyaca de Frio	[de-identified]	Coffee	2008	37	Foot	1			0	0	0	1	1	0	1	0	0	0	0	0	0	0	Chile	1	Natural		Unsure what to do	Husband, self
22	[de-identified]	0	Porthidium dunni/ Sorda	[de-identified]	Corn	2003	47	Foot	1			0	0	1	1	0	1	1	1	1	0					Pregnant woman spit	1	Curandero		Preference	Curandero, Friend
23	[de-identified]	0	Robahueso	[de-identified]	Rubber	1997	9	Foot	1			0	0	1	1	0	1	1	1	1	0					Ventosa, Prayer	1	Curandero		No clinic	Curandero, Uncle
24	[de-identified]	0	Non-venomous	[de-identified]	House	1997	11	Leg	1			0	0	1	1	1	0	1	1	1	0	0	0	0	0		1	Hospital	0	Stronger medicine	Family, Curandero
25	[de-identified]	0	Cola Blanca	[de-identified]	Coffee	1985	22	Hand	1			0	0	1	1	1	0	1	0	0	1	1	0	0	1		1	Natural			Curandero
26	[de-identified]	0	Tamagaz	[de-identified]	Coffee	1990	27	Leg	0			0	0	1	1	1	0	1	0	0	1	1	0	0	1		1	Natural			Curandero
27	[de-identified]	0	Sorda	[de-identified]	Rubber	2010	50	Leg	1	0.75		0	1	1	1	0	0	1	1	1	1					Steam bath, ventosa, Prayer, vitamins	1	Curandero	0	Hospital had no antivenom	Hospital, Curandero, Family		1
28	[de-identified]	0	no data	[de-identified]	Rio	2021	no data	Leg	0	24		0	1	0	1	1	0	1	0	0	0	1	0	0	0		0	Hospital			Self
29	[de-identified]	1	no data	[de-identified]	Corn	2013	22	Foot	1	2		0	1	0	0	0	0	0	0	0	0	0	0	0	0			Hospital	1			0	1
30	[de-identified]	0	Rattlesnake	[de-identified]	Path	2016	41	Leg	0	2.5		0	1	0	1	1	0	1	0	0	0	0	0	0	0	Gasoline, Hormiguillo	0	Natural		Hot/Cold	Self, hospital
31	[de-identified]	0	Cantil	[de-identified]	House	2019	26	Hand	1	1	16	1	1	0	0	0	1	0	0	1	0	0	0	0	0		0	Hospital	1	Hospital has stronger medicine	Family, hospital	1	1
32	[de-identified]	1	no data	[de-identified]	Path	2003	no data	Leg	1		1.5	1	0	0	0	0	0	0	0	0	0	0	0	0	0		1	Hospital	1	Distance	Family	1
33	[de-identified]	0	Cantil	[de-identified]	Coffee	2008	49	Hand	1		2.5	1	0	0	1	0	0	0	0	0	1	0	0	0	0		0	Hospital	1	Distance	Family		1
34	[de-identified]	1	Cola Blanca/ cantil (water) Agkistrodon bilineatus	[de-identified]	Path	2021	55	Leg	1	2	2	1	1	0	0	0	0	0	0	0	1	0	0	0	0		1	Hospital			Neighbors	1	0
35	[de-identified]	0	Sorda	[de-identified]	Rubber	2008	48	Leg	1	0.75	0.75	1	1	1	1	0	0	1	1	1	1					Steam bath, ventosa, Prayer, vitamins	1	Hospital	0		Family, Clinic/ Hospital, curandero	1	0
36	[de-identified]	0	Cantil	[de-identified]	Coffee	2022	36	Hand	1	1	1	1	1	0	1	1	0	1	0	0	0	1	0	0	0		0	Hospital	1	They have antivenom	Mother, independent nurse, Hospital	1	0
37	[de-identified]	0	Cantil	[de-identified]	Coffee	2019	45	Hand	1	2	6.5	1	1	0	0	0	1	0	0	0	0	0	0	0	0		0	Hospital	1	Better Medicine	Coworkers, family	1	2
38	[de-identified]	0	Cantil	[de-identified]	Coffee	2016	40	Hand	1	1.167	1.167	1	1	0	1	1	1	1	0	0	0	1	0	1	0			Hospital	1		Nurse	1	1
39	[de-identified]	1	Cantil	[de-identified]	Path	1980	20	Leg	1			1	1	0	1	0	0	1	0	0	1	0	0	0	1	, alfancor (herb)	1		1		Family, Clinic/ Hospital	1
40	[de-identified]	0	Sorda	[de-identified]	Corn	2008	42	Leg	1	2	5	1	1	1	1	0	0	0	0	0		0	0	0	0		1		1	Curandero unsuccessful	Hospital, Curandero	1	1
41	[de-identified]	0	Cola Blanca	[de-identified]	Coffee	2004	35	Foot	1	1	1	1	1	0	0	0	0	0	0	0	0	0	0	0	0		1	Hospital	1	Nervous	Clinic/ Hospital	1	0
42	[de-identified]	0	Cola Blanca	[de-identified]	Coffee	2021	48	Hand	1	2.5	2.5	1	1	0	0	0	1	0	0	0	0	0	0	0	0		0	Hospital			Hospital	1	1
43	[de-identified]	0	Rattlesnake	[de-identified]	Corn	2005	11	Arm	1	2	3.5	1	1	0	0	0	0	0	0	0	0	0	0	0	0		0	Hospital	1	Distance	Family, Clinic/ Hospital	1	1
44	[de-identified]	0	Sorda	[de-identified]	Rubber	2015	22	Leg	1	1	13	1	1	0	0	0	0	0	0	0	0	0	0	0	0		1	Curandero	0	Curandero deceased	Hospital, Family	0	1
45	[de-identified]	0	Cantil	[de-identified]	Coffee	2022	no data	Hand	1	3.5	3.5	1	1	0	0	0	1	0	0	0	1	0	0	0	0		1	Hospital	0		Neighbors	1	1
46	[de-identified]	0	Rattlesnake	[de-identified]	Path	2017	60	Leg	1	1	1	1	1	0	1	1	1	0	0	0	0	0	0	0	0		0	Hospital	0		Self, hospital	1	0
47	[de-identified]	0	Rattlesnake	[de-identified]	Coffee	2020	35	Leg	1			1	1	0	0	0	0	0	0	0	0	0	0	0	0		0	Hospital			Boss	0	1
48	[de-identified]	0	Cola Blanca	[de-identified]	Coffee	2019	46	Foot	1	1	1	1	1	0	0	0	0	0	0	0	0	0	0	0	0		0	Hospital	0	Distance	Clinic/ Hospital	0	1
49	[de-identified]	0	Coral	[de-identified]	Bean	2003	50	Foot	1	2	2	1	1	0	0	0	1	0	0	0	0	0	0	0	0		0	Hospital			Clinic/ Hospital	1	1
50	[de-identified]	0	Unsure	[de-identified]	Path	2005	19	Foot	1	0.33	0.33	1	1	0	0	0	0	0	0	0	0	0	0	0	0		1	Hospital	0	Stronger medicine	Hospital	0	0
51	[de-identified]	0	Robahueso	[de-identified]	River	2021	60	Foot	1	0.5	1.5	1	1	0	1	0	1	1	0	0	0	0	0	0	0	Garlic, Lime	1	Hospital	1		Hospital, Bystander	1	1
52	[de-identified]	0	Cotorrera	[de-identified]	Coffee	2019	31	Hand	1	5	5	1	1	0	0	0	0	0	0	0	0	0	0	0	0		0	Hospital	0		Hospital	0	1
53	[de-identified]	0	Rattlesnake	[de-identified]	Coffee	2022	15	Leg	1	4	5		1	0	1	1	1	1	0	0	0	0	1	0	0		1	Hospital			Boss, hospital
54	[de-identified]	0	Cotorrera	[de-identified]	Coffee	2021	9	Hand	0	3.25			1	0	0	0	1	0	0	0	0	0	0	0	0		1	Hospital		They have medicines there	Hospital
		0 = male										1= yes	1= yes	1= yes	1= yes	1= yes	1= yes	1= yes	1= yes	1= yes	1= yes	1= yes	1= yes	1= yes	1= yes		1= yes		1= yes			1= yes	1= yes
		1 = female										0 = no	0 = no	0 = no	0 = no	0 = no	0 = no	0 = no	0 = no	0 = no	0 = no	0 = no	0 = no	0 = no	0 = no		0 = no		0 = no			0 = no	0 = no

## Sheet: statistics 1
Variables	Total (n=54)
	N	%
Sex
Male	47	0.87037
Age Group (years)
0-20	15	0.283019
21-40	16	0.301887
41 to 64	22	0.415094
Anatomical Site Affected
Arm	3	0.0566038
Hand	22	0.415094
Foot	10	0.188679
Leg	18	0.339623
Traditional Medicine Use
Traditional Medicine Total	33	0.611111
Curandero	15	0.277778
Herbs	29	0.537037
Alcohol	20	0.37037
Diet	11	0.211538
Cut Wound	13	0.240741
Suck Wound	11	0.203704
Tourniquet Use
Used tourniquet	16	0.296296
Clinical Care
Received antivenom	22	0.423077
Reached hospital	26	0.481481
Underdose (n=22)	16	0.7272
Variable	Mean	Standard deviation
Time to reach hospital (hours, n=24)	2.76	4.673
Time to reach antivenom (n=21)	3.607	4.028
Variables	Total Bitten after 2010(n=27)	Column1	Total Bitten before 2010 (n=27)	Column2
	N	%	N	%
Traditional Medicine Use	13	0.48	20	0.74
Used tourniquet	9	0.33	7	0.26
Received antivenom	13	0.52	9	0.33
Reached hospital	18	0.67	8	0.3
Underdose(n= 14) (n=8)	9	0.64	7	0.88
Variable	Mean	Standard deviation	Mean	Standard deviation
Time to reach hospital (hours, n=24)	3.38	5.46	1.26	0.72
Time to reach antivenom (n=21)	4.55	4.81	2.07	1.56
	1977-2010	2011-2023
Traditional medicine used	0.74	0.48
Tourniquet used	0.26	0.33
Received antivenom	0.33	0.52
Reached hospital	0.3	0.67

## Sheet: statistics 2
Herbs	29	0.537037
Alcohol	20	0.37037
Tourniquet	16	0.296296
Curandero	15	0.277778
Cut wound	13	0.240741
Change in diet	11	0.211538
Suck wound	11	0.203704
