# Supplementary material for: Therapeutic itineraries of snakebite victims and antivenom access in southern Mexico
Source: PLoS Negl Trop Dis. 2024 Jul 5;18(7):e0012301. doi: 10.1371/journal.pntd.0012301 (PMC11262687; doi:10.1371/journal.pntd.0012301)
Supplement: S1 Interview summaries — (ZIP) [file pntd.0012301.s002.zip]

Archive with 51 entries (49 files):
- vasquez-neri-carter_2024_data_files/Interview Summaries/
- vasquez-neri-carter_2024_data_files/Interview Summaries/Interview Summaries/
- vasquez-neri-carter_2024_data_files/Interview Summaries/Interview Summaries/Adrian.docx
- vasquez-neri-carter_2024_data_files/Interview Summaries/Interview Summaries/Agustin.docx
- vasquez-neri-carter_2024_data_files/Interview Summaries/Interview Summaries/Alejandro.docx
- vasquez-neri-carter_2024_data_files/Interview Summaries/Interview Summaries/Alfonso.docx
- vasquez-neri-carter_2024_data_files/Interview Summaries/Interview Summaries/Ana Maria.docx
- vasquez-neri-carter_2024_data_files/Interview Summaries/Interview Summaries/Angel.docx
- vasquez-neri-carter_2024_data_files/Interview Summaries/Interview Summaries/Antonio.docx
- vasquez-neri-carter_2024_data_files/Interview Summaries/Interview Summaries/Arturo.docx
- vasquez-neri-carter_2024_data_files/Interview Summaries/Interview Summaries/Carla.docx
- vasquez-neri-carter_2024_data_files/Interview Summaries/Interview Summaries/Carlos (Padre de Sebastian).docx
- vasquez-neri-carter_2024_data_files/Interview Summaries/Interview Summaries/Christofer.docx
- vasquez-neri-carter_2024_data_files/Interview Summaries/Interview Summaries/Claudia.docx
- vasquez-neri-carter_2024_data_files/Interview Summaries/Interview Summaries/Cristina.docx
- vasquez-neri-carter_2024_data_files/Interview Summaries/Interview Summaries/Daniela.docx
- vasquez-neri-carter_2024_data_files/Interview Summaries/Interview Summaries/Edgar.docx
- vasquez-neri-carter_2024_data_files/Interview Summaries/Interview Summaries/Eduardo.docx
- vasquez-neri-carter_2024_data_files/Interview Summaries/Interview Summaries/Emilio.docx
- vasquez-neri-carter_2024_data_files/Interview Summaries/Interview Summaries/Enrique.docx
- vasquez-neri-carter_2024_data_files/Interview Summaries/Interview Summaries/Eugenia.docx
- vasquez-neri-carter_2024_data_files/Interview Summaries/Interview Summaries/Federico.docx
- vasquez-neri-carter_2024_data_files/Interview Summaries/Interview Summaries/Francisco.docx
- vasquez-neri-carter_2024_data_files/Interview Summaries/Interview Summaries/Gabriel.docx
- vasquez-neri-carter_2024_data_files/Interview Summaries/Interview Summaries/Javier.docx
- vasquez-neri-carter_2024_data_files/Interview Summaries/Interview Summaries/Jorge.docx
- vasquez-neri-carter_2024_data_files/Interview Summaries/Interview Summaries/Jose.docx
- vasquez-neri-carter_2024_data_files/Interview Summaries/Interview Summaries/Juan Carlos.docx
- vasquez-neri-carter_2024_data_files/Interview Summaries/Interview Summaries/Lorenzo.docx
- vasquez-neri-carter_2024_data_files/Interview Summaries/Interview Summaries/Luis.docx
- vasquez-neri-carter_2024_data_files/Interview Summaries/Interview Summaries/Manuel.docx
- vasquez-neri-carter_2024_data_files/Interview Summaries/Interview Summaries/Marco.docx
- vasquez-neri-carter_2024_data_files/Interview Summaries/Interview Summaries/Mario.docx
- vasquez-neri-carter_2024_data_files/Interview Summaries/Interview Summaries/Martin.docx
- vasquez-neri-carter_2024_data_files/Interview Summaries/Interview Summaries/Mateo.docx
- vasquez-neri-carter_2024_data_files/Interview Summaries/Interview Summaries/Matias.docx
- vasquez-neri-carter_2024_data_files/Interview Summaries/Interview Summaries/Miguel Angel.docx
- vasquez-neri-carter_2024_data_files/Interview Summaries/Interview Summaries/Miguel.docx
- vasquez-neri-carter_2024_data_files/Interview Summaries/Interview Summaries/Natalia.docx
- vasquez-neri-carter_2024_data_files/Interview Summaries/Interview Summaries/Omar.docx
- vasquez-neri-carter_2024_data_files/Interview Summaries/Interview Summaries/Osmar.docx
- vasquez-neri-carter_2024_data_files/Interview Summaries/Interview Summaries/Perros- 1 fallecido, 1 tratado con antiveneno.docx
- vasquez-neri-carter_2024_data_files/Interview Summaries/Interview Summaries/Ramiro.docx
- vasquez-neri-carter_2024_data_files/Interview Summaries/Interview Summaries/Roberto.docx
- vasquez-neri-carter_2024_data_files/Interview Summaries/Interview Summaries/Samuel.docx
- vasquez-neri-carter_2024_data_files/Interview Summaries/Interview Summaries/Santiago.docx
- vasquez-neri-carter_2024_data_files/Interview Summaries/Interview Summaries/Silvestre.docx
- vasquez-neri-carter_2024_data_files/Interview Summaries/Interview Summaries/Vicente.docx
- vasquez-neri-carter_2024_data_files/Interview Summaries/Interview Summaries/Victor.docx
- vasquez-neri-carter_2024_data_files/Interview_Summaries_Excel.xlsx
- vasquez-neri-carter_2024_data_files/Note.docx
