# Supplementary material for: Therapeutic itineraries of snakebite victims and antivenom access in southern Mexico
Source: PLoS Negl Trop Dis. 2024 Jul 5;18(7):e0012301. doi: 10.1371/journal.pntd.0012301 (PMC11262687; doi:10.1371/journal.pntd.0012301)
Supplement: S1 Interview summaries — (ZIP) [file pntd.0012301.s002.zip › vasquez-neri-carter_2024_data_files/Interview_Summaries_Excel.xlsx]

## Sheet: Hoja1
name	sex	species	community	bite_location	year_bitten	age_bitten	wound_site	envenoming	time_to_hospital	time_to_antivenom	accessed_antivenom	hospital	curandero	trad_medicine	alcohol	tourniquet	herb_remedy	venom_suction	cut_wound	diet	curarina	viborina	nauyacol	cedron	other	indigenous_language	hc_prefrence	oop_for_antivenom	reason_treatment	who_help	underdose	no_antivenom
Adrian	0	Cantil	[locality name redacted to protect confidentiality]	Path	2000	23	Leg	1			0	0	1	1	0	0	1	0	0	0	0	0	0	0	Snake Plant	0	Natural		Prefer family/ distance	Neighbor, Herbalist
Agustin	0	Cotorrera	[locality name redacted to protect confidentiality]	Coffee	2021	63	Hand	1			0	0	1	1	1	0	1	0	0	0	0	0	0	0	Snake skin, Lengua de Suegra	1			Distance	Self
Agustin	0	Nauyaca de Frio	[locality name redacted to protect confidentiality]	Coffee	2022	64	Hand	0			0	0	0	0	0	0	0	0	0	0	0	0	0	0		1			Distance	None
Alejandro	0	Cola Blanca	[locality name redacted to protect confidentiality]	Coffee	2000	30	Hand	1			0	0	1	1	1	0	1	0	0	0	0	0	0	1		0	Natural		Hospital too far	Family
Alfonso	0	Cola Blanca	[locality name redacted to protect confidentiality]	Coffee	2012			1			0	0	1	1	1	0	1	1	1	0	0	0	0	0	Garic	1			Distance	Friend, curandero
Angel	0	Cotorrera	[locality name redacted to protect confidentiality]	Coffee	1980	12	Foot	1			0	0	1	1	1	1	1	1	1	1	1	0	1	0	Burn, tabacco	1	Hospital		Distance	Family
Antonio	0	Robahueso	[locality name redacted to protect confidentiality]	Rubber	2013	53	Leg	1			0	0	1	1	0	0	1	1	1	1					Steam bath, ventosa, Prayer, vitamins	1	Curandero		Hospital had no antivenom	Curandero, Family
Arturo	0	Cotorrera	[locality name redacted to protect confidentiality]	Coffee	1983	15	Hand	1			0	0	0	1	1	0	1	0	0	0	1	0	0	0	Gasoline, Hormiguillo	1	Hospital		Distance	Self
Carla	1	Non-venomous	[locality name redacted to protect confidentiality]	House	1988	10	Leg	0			0	0	0	1	1	0	1	1	1	0	0	0	0	0	Garlic	1			Distance	Curandero
Christofer	0	Cotorrera	[locality name redacted to protect confidentiality]	Coffee	2013	41	Hand	0			0	0	0	1	0	0	1	0	0	0	0	0	0	0	Chile, squeeze venom out	1	Natural		Unsure what to do	Self
Cristina	1	Cantil	[locality name redacted to protect confidentiality]	Coffee	2008	25	Arm	1			0	0	1	1	1	1	1	1	1							1				Family
Francisco	0	Cola Blanca	[locality name redacted to protect confidentiality]	Coffee	2023	60	Hand	0			0	0	0	1	0	0	1	0	0	0	0	0	0	0	Chili, Garlic	1	Natural		Hot/Cold	Self
Gabriel	0	Non-venomous	[locality name redacted to protect confidentiality]	Coffee	2023	23	Leg	0			0	0	0	1	0	0	1	0	0	0	0	0	0	0	Vaporub	1	Hospital		Distance	Family, Curandero
Javier	0	Coral	[locality name redacted to protect confidentiality]	House		8	Hand	0			0	0	0	0	0	0	0	0	0	0	0	0	0	0	Mud	1			Believe no Cure	Father
Luis	0	Cotorrera	[locality name redacted to protect confidentiality]	Coffee	1978	10	Hand	0			0	0	0	1	1	0	0	0	0	0	0	0	0	0		0			No symptoms	Coworkers
Luis	0	Cotorrera	[locality name redacted to protect confidentiality]	Palm	1987	19	Hand	0			0	0	0	0	0	0	0	0	0	0	0	0	0	0		0			No symptoms	None
Luis	0	Cotorrera	[locality name redacted to protect confidentiality]	Palm	1993	25	Hand	0			0	0	0	0	0	0	0	0	0	0	0	0	0	0		0			No symptoms	None
Manuel	0	Cotorrera	[locality name redacted to protect confidentiality]	Coffee	2020	34	Hand	0			0	0	0	0	0	0	0	0	0	0	0	0	0	0		1				None
Mateo	0	Nauyaca de Frio	[locality name redacted to protect confidentiality]	Forest	1977	12	Hand	1			0	0	0	1	1	1	1	1	1	1	0	0	0	1	Tabacco, coffee	0	Natural		Distance	Curandero
Miguel	0	Cotorrera	[locality name redacted to protect confidentiality]	Path	2002	17	Arm	1			0	0	0	1	1	1	1	0	1	0	0	0	0	0	Lengua de Suegra, Sweat, Chili, Hot water	1	Hospital		Distance	Father, self
Natalia	1	Nauyaca de Frio	[locality name redacted to protect confidentiality]	Coffee	2008	37	Foot	1			0	0	0	1	1	0	1	0	0	0	0	0	0	0	Chile	1	Natural		Unsure what to do	Husband, self
Osmar	0	Porthidium dunni/ Sorda	[locality name redacted to protect confidentiality]	Corn	2003	47	Foot	1			0	0	1	1	0	1	1	1	1	0					Pregnant woman spit	1	Curandero		Preference	Curandero, Friend
Samuel	0	Robahueso	[locality name redacted to protect confidentiality]	Rubber	1997	9	Foot	1			0	0	1	1	0	1	1	1	1	0					Ventosa, Prayer	1	Curandero		No clinic	Curandero, Uncle
Santiago	0	Non-venomous	[locality name redacted to protect confidentiality]	House	1997	11	Leg	1			0	0	1	1	1	0	1	1	1	0	0	0	0	0		1	Hospital	0	Stronger medicine	Family, Curandero
Vicente	0	Cola Blanca	[locality name redacted to protect confidentiality]	Coffee	1985	22	Hand	1			0	0	1	1	1	0	1	0	0	1	1	0	0	1		1	Natural			Curandero
Vicente	0	Tamagaz	[locality name redacted to protect confidentiality]	Coffee	1990	27	Leg	0			0	0	1	1	1	0	1	0	0	1	1	0	0	1		1	Natural			Curandero
Antonio	0	Sorda	[locality name redacted to protect confidentiality]	Rubber	2010	50	Leg	1	0.75		0	1	1	1	0	0	1	1	1	1					Steam bath, ventosa, Prayer, vitamins	1	Curandero	0	Hospital had no antivenom	Hospital, Curandero, Family		1
Carlos	0	?	[locality name redacted to protect confidentiality]	Rio	2021		Leg	0	24		0	1	0	1	1	0	1	0	0	0	1	0	0	0		0	Hospital			Self
Daniela	1		[locality name redacted to protect confidentiality]	Corn	2013	22	Foot	1	2		0	1	0	0	0	0	0	0	0	0	0	0	0	0			Hospital	1			0	1
Mario	0	Rattlesnake	[locality name redacted to protect confidentiality]	Path	2016	41	Leg	0	2.5		0	1	0	1	1	0	1	0	0	0	0	0	0	0	Gasoline, Hormiguillo	0	Natural		Hot/Cold	Self, hospital
Sebastian	0	Cantil	[locality name redacted to protect confidentiality]	House	2019	26	Hand	1	1	16	1	1	0	0	0	1	0	0	1	0	0	0	0	0		0	Hospital	1	Hospital has stronger medicine	Family, hospital	1	1
Claudia	1		[locality name redacted to protect confidentiality]	Path	2003		Leg	1		1.5	1	0	0	0	0	0	0	0	0	0	0	0	0	0		1	Hospital	1	Distance	Family	1
Miguel Angel	0	Cantil	[locality name redacted to protect confidentiality]	Coffee	2008	49	Hand	1		2.5	1	0	0	1	0	0	0	0	0	1	0	0	0	0		0	Hospital	1	Distance	Family		1
Ana Maria	1	Cola Blanca/ cantil (water) Agkistrodon bilineatus	[locality name redacted to protect confidentiality]	Path	2021	55	Leg	1	2	2	1	1	0	0	0	0	0	0	0	1	0	0	0	0		1	Hospital			Neighbors	1	0
Antonio	0	Sorda	[locality name redacted to protect confidentiality]	Rubber	2008	48	Leg	1	0.75	0.75	1	1	1	1	0	0	1	1	1	1					Steam bath, ventosa, Prayer, vitamins	1	Hospital	0		Family, Clinic/ Hospital, curandero	1	0
Edgar	0	Cantil	[locality name redacted to protect confidentiality]	Coffee	2022	36	Hand	1	1	1	1	1	0	1	1	0	1	0	0	0	1	0	0	0		0	Hospital	1	They have antivenom	Mother, independent nurse, Hospital	1	0
Eduardo	0	Cantil	[locality name redacted to protect confidentiality]	Coffee	2019	45	Hand	1	2	6.5	1	1	0	0	0	1	0	0	0	0	0	0	0	0		0	Hospital	1	Better Medicine	Coworkers, family	1	2
Emilio	0	Cantil	[locality name redacted to protect confidentiality]	Coffee	2016	40	Hand	1	1.167	1.167	1	1	0	1	1	1	1	0	0	0	1	0	1	0			Hospital	1		Nurse	1	1
Eugenia	1	Cantil	[locality name redacted to protect confidentiality]	Path	1980	20	Leg	1			1	1	0	1	0	0	1	0	0	1	0	0	0	1	, alfancor (herb)	1		1		Family, Clinic/ Hospital	1
Federico	0	Sorda	[locality name redacted to protect confidentiality]	Corn	2008	42	Leg	1	2	5	1	1	1	1	0	0	0	0	0		0	0	0	0		1		1	Curandero unsuccessful	Hospital, Curandero	1	1
Jorge	0	Cola Blanca	[locality name redacted to protect confidentiality]	Coffee	2004	35	Foot	1	1	1	1	1	0	0	0	0	0	0	0	0	0	0	0	0		1	Hospital	1	Nervous	Clinic/ Hospital	1	0
Juan Carlos	0	Cola Blanca	[locality name redacted to protect confidentiality]	Coffee	2021	48	Hand	1	2.5	2.5	1	1	0	0	0	1	0	0	0	0	0	0	0	0		0	Hospital			Hospital	1	1
Lorenzo	0	Rattlesnake	[locality name redacted to protect confidentiality]	Corn	2005	11	Arm	1	2	3.5	1	1	0	0	0	0	0	0	0	0	0	0	0	0		0	Hospital	1	Distance	Family, Clinic/ Hospital	1	1
Marco	0	Sorda	[locality name redacted to protect confidentiality]	Rubber	2015	22	Leg	1	1	13	1	1	0	0	0	0	0	0	0	0	0	0	0	0		1	Curandero	0	Curandero deceased	Hospital, Family	0	1
Martin	0	Cantil	[locality name redacted to protect confidentiality]	Coffee	2022		Hand	1	3.5	3.5	1	1	0	0	0	1	0	0	0	1	0	0	0	0		1	Hospital	0		Neighbors	1	1
Matias	0	Rattlesnake	[locality name redacted to protect confidentiality]	Path	2017	60	Leg	1	1	1	1	1	0	1	1	1	0	0	0	0	0	0	0	0		0	Hospital	0		Self, hospital	1	0
Omar	0	Rattlesnake	[locality name redacted to protect confidentiality]	Coffee	2020	35	Leg	1			1	1	0	0	0	0	0	0	0	0	0	0	0	0		0	Hospital			Boss	0	1
Ramiro	0	Cola Blanca	[locality name redacted to protect confidentiality]	Coffee	2019	46	Foot	1	1	1	1	1	0	0	0	0	0	0	0	0	0	0	0	0		0	Hospital	0	Distance	Clinic/ Hospital	0	1
Roberto	0	Coral	[locality name redacted to protect confidentiality]	Bean	2003	50	Foot	1	2	2	1	1	0	0	0	1	0	0	0	0	0	0	0	0		0	Hospital			Clinic/ Hospital	1	1
Santiago	0	Unsure	[locality name redacted to protect confidentiality]	Path	2005	19	Foot	1	0.33	0.33	1	1	0	0	0	0	0	0	0	0	0	0	0	0		1	Hospital	0	Stronger medicine	Hospital	0	0
Silvestre	0	Robahueso	[locality name redacted to protect confidentiality]	River	2021	60	Foot	1	0.5	1.5	1	1	0	1	0	1	1	0	0	0	0	0	0	0	Garlic, Lime	1	Hospital	1		Hospital, Bystander	1	1
Victor	0	Cotorrera	[locality name redacted to protect confidentiality]	Coffee	2019	31	Hand	1	5	5	1	1	0	0	0	0	0	0	0	0	0	0	0	0		0	Hospital	0		Hospital	0	1
Enrique	0	Rattlesnake	[locality name redacted to protect confidentiality]	Coffee	2022	15	Leg	1	4	5		1	0	1	1	1	1	0	0	0	0	1	0	0		1	Hospital			Boss, hospital
Jose	0	Cotorrera	[locality name redacted to protect confidentiality]	Coffee	2021	9	Hand	0	3.25			1	0	0	0	1	0	0	0	0	0	0	0	0		1	Hospital		They have medicines there	Hospital
